# Supplementary material for: Data on influence of different nitrogen fertilizer rates and plant density on grain yield and yield components of Water Efficient Maize (WEMA) variety
Source: Data Brief. 2020 Apr 18;30:105582. doi: 10.1016/j.dib.2020.105582 (PMC7200769; doi:10.1016/j.dib.2020.105582)
Supplement: Supplementary file 3 [file mmc3.xlsx]

## Sheet: Raw data
Rep	Seasons	Sites	Plt_Density	Fert_Rates	YIELD kg/ha	Total shoot biomass yield kg/ha	Stover yield kg/ha	Harvest Index	Shelling %	Thousand seed mass (g)	Grain/cob ratio
1	2016	Molelwane	33333	0	889.66	4152.96	3263.3	0.21	89.9	233.4	0.18
2	2016	Molelwane	33333	0	946.93	4207.43	3260.5	0.23	90.4	250.2	0.17
3	2016	Molelwane	33333	0	900	4167.5	3267.5	0.22	90.4	245.75	0.17
4	2016	Molelwane	33333	0	880.68	4144.48	3263.8	0.21	90.4	233.65	0.17
1	2016	Taung	33333	0	3522.73	5974.03	2451.3	0.6	64.8	330	3.8
2	2016	Taung	33333	0	3589.01	6040.11	2451.1	0.59	66.03	360	3.9
3	2016	Taung	33333	0	3645.45	6098.45	2453	0.6	71.3	340	3.34
4	2016	Taung	33333	0	3309.66	5759.91	2450.25	0.57	64.5	320	3.85
1	2017	Molelwane	33333	0	7111.74	8920.07	1808.33	0.8	75.1	369	4.28
2	2017	Molelwane	33333	0	6429.92	7917.42	1487.5	0.81	78.05	367	4.12
3	2017	Molelwane	33333	0	6624.1	8165.77	1541.67	0.81	80.9	380	4.01
4	2017	Molelwane	33333	0	7244.32	8773.35	1529.17	0.83	76.5	380	4.4
1	2017	Taung	33333	0	5061.6	7894.93	2833.33	0.64	70.05	390	4.07
2	2017	Taung	33333	0	5596.6	8513.27	2916.67	0.66	82.2	396	4.06
3	2017	Taung	33333	0	4881.63	7731.63	2850	0.63	71.6	390	4.09
4	2017	Taung	33333	0	5430.91	8276.71	2845.8	0.66	69.22	490	4.1
1	2016	Molelwane	44444	0	662.88	3662.88	3000	0.18	88	232.5	0.2
2	2016	Molelwane	44444	0	662.88	3662.88	3000	0.17	88	233.65	0.2
3	2016	Molelwane	44444	0	615.57	3516.87	2901.3	0.18	88	230.95	0.2
4	2016	Molelwane	44444	0	615.67	3517.17	2901.5	0.18	93	233.15	0.1
1	2016	Taung	44444	0	4195.11	6537.91	2342.8	0.64	65.6	350	4.45
2	2016	Taung	44444	0	4318.2	6668.8	2350.6	0.65	67.5	340	4.4
3	2016	Taung	44444	0	3232.05	5582.05	2350	0.58	64.8	330	3.72
4	2016	Taung	44444	0	3257.61	5607.61	2350	0.58	65.2	330	3.87
1	2017	Molelwane	44444	0	6335.23	8614.4	2279.17	0.74	99	32	0.14
2	2017	Molelwane	44444	0	6325.8	8800.8	2475	0.72	98	325	0.15
3	2017	Molelwane	44444	0	6983.9	9233.9	2250	0.76	97	325	0.24
4	2017	Molelwane	44444	0	6344.7	8282.2	1937.5	0.77	99	318	0.2
1	2017	Taung	44444	0	5691.28	8878.78	3187.5	0.64	91.41	382	1.13
2	2017	Taung	44444	0	5838.07	9396.4	3558.33	0.62	88	382	1.7
3	2017	Taung	44444	0	5857.05	9069.55	3212.5	0.65	92.3	382	1.13
4	2017	Taung	44444	0	5520.83	8729.16	3208.33	0.63	84.8	382	2
1	2016	Molelwane	55555	0	757.61	3655.61	2898	0.21	72.1	229.5	2.39
2	2016	Molelwane	55555	0	710.22	3607.22	2897	0.2	71.4	233.03	2.5
3	2016	Molelwane	55555	0	710.22	3602.82	2892.6	0.2	72.1	236.55	2.29
4	2016	Molelwane	55555	0	568.2	3400.8	2892.6	0.17	65	234.78	2.33
1	2016	Taung	55555	0	3721.6	5472.7	1751.1	0.68	77.5	340	4.04
2	2016	Taung	55555	0	3688.41	5253.91	1565.5	0.7	62.6	330	4.06
3	2016	Taung	55555	0	3707.4	5374.1	1666.7	0.69	75.7	340	4.07
4	2016	Taung	55555	0	3702.65	5483.95	1781.3	0.68	60.6	340	3.98
1	2017	Molelwane	55555	0	5056.82	7302.65	2245.83	0.7	67.6	360	4.12
2	2017	Molelwane	55555	0	5061.36	7136.36	2075	0.71	77.2	350	3.66
3	2017	Molelwane	55555	0	5350.38	7521.21	2170.83	0.71	76.3	358	4.07
4	2017	Molelwane	55555	0	5345.45	7695.45	2350	0.69	72.4	360	4.31
1	2017	Taung	55555	0	5570.91	10470	4900	0.53	59.6	366	6
2	2017	Taung	55555	0	6993.41	11551.7	4558.33	0.4	75	368	5.52
3	2017	Taung	55555	0	6950.8	11459.1	4508.33	0.39	73.4	368	5.36
4	2017	Taung	55555	0	6837.16	11128.8	4291.67	0.61	77.7	370	5.5
1	2016	Molelwane	33333	60	809.66	3845.76	3036.1	0.21	85.5	223.6	0.4
2	2016	Molelwane	33333	60	946.93	3993.53	3046.6	0.24	91	223.75	0.34
3	2016	Molelwane	33333	60	804.9	4600.4	3795.5	0.17	84	223.7	0.33
4	2016	Molelwane	33333	60	804.9	3885.1	3080.2	0.21	82	223.3	0.33
1	2016	Taung	33333	60	3986.7	5508.23	1521.53	0.72	70.2	360	3.73
2	2016	Taung	33333	60	3167.61	4827.01	1659.4	0.66	61.2	340	3.85
3	2016	Taung	33333	60	3167.61	4752.31	1584.7	0.67	61.2	330	3.8
4	2016	Taung	33333	60	3811.6	5431.65	1620.05	0.7	73.9	340	3.55
1	2017	Molelwane	33333	60	7182.61	9390.94	2208.33	0.24	79	385	4.31
2	2017	Molelwane	33333	60	7182.2	9398.87	2216.67	0.24	76.2	385	4.26
3	2017	Molelwane	33333	60	7190.56	9365.56	2175	0.23	80	386	4.2
4	2017	Molelwane	33333	60	7182.4	9407.4	2225	0.24	79	385	4.05
1	2017	Taung	33333	60	6273.64	9523.64	3250	0.34	0.74	418	4.37
2	2017	Taung	33333	60	6363.64	10042.8	3679.17	0.37	76.3	410	4.39
3	2017	Taung	33333	60	6364.43	10260.3	3895.83	0.38	76.3	410	4.28
4	2017	Taung	33333	60	6263.41	10150.9	3887.5	0.38	70.9	410	4.54
1	2016	Molelwane	44444	60	946.93	4143.88	3196.95	0.23	77	253.75	0.67
2	2016	Molelwane	44444	60	946.93	4167.13	3220.2	0.23	77	256.05	0.68
3	2016	Molelwane	44444	60	946.93	4130.93	3184	0.23	75	256.2	0.68
4	2016	Molelwane	44444	60	852.27	4025.97	3173.7	0.21	69.2	255.45	0.73
1	2016	Taung	44444	60	3385.45	4664.45	1279	0.73	64.2	340	4.09
2	2016	Taung	44444	60	3835.23	5112.23	1277	0.75	62.3	340	4.8
3	2016	Taung	44444	60	3835.23	5435.33	1600.1	0.71	62.3	330	4.9
4	2016	Taung	44444	60	3385.45	4664.75	1279.3	0.73	60	350	4.85
1	2017	Molelwane	44444	60	5865.72	8090.72	2225	0.72	85.4	310	2.62
2	2017	Molelwane	44444	60	6098.52	8327.69	2229.17	0.73	80.5	306	3.02
3	2017	Molelwane	44444	60	5909.1	8100.77	2191.67	0.73	83.2	306	2.62
4	2017	Molelwane	44444	60	5909.1	8109.1	2200	0.73	77.5	310	3.01
1	2017	Taung	44444	60	6912.5	10187	3275	0.68	75.7	408	4.74
2	2017	Taung	44444	60	6837.16	11041.3	4204.17	0.62	74.2	406	5
3	2017	Taung	44444	60	6760.45	10964.6	4204.17	0.62	71	408	5
4	2017	Taung	44444	60	6757.61	10049.3	3291.67	0.67	78	410	4.34
1	2016	Molelwane	55555	60	1088.64	4707.44	3618.8	0.23	86.1	252.2	0.37
2	2016	Molelwane	55555	60	1088.64	4607.54	3518.9	0.24	85.8	253.1	0.38
3	2016	Molelwane	55555	60	1136.36	4703.36	3594	0.24	88.9	254	0.3
4	2016	Molelwane	55555	60	1136.36	4780.66	3644.3	0.76	90	257.65	0.3
1	2016	Taung	55555	60	3906.25	7395.45	3489.2	0.53	68.4	300	4.81
2	2016	Taung	55555	60	3191.28	6621.28	3430	0.52	57.1	340	5
3	2016	Taung	55555	60	3191.28	6639.68	3448.4	0.48	56	350	4.42
4	2016	Taung	55555	60	3210.23	6570.83	3360.6	0.5	57.4	320	5
1	2017	Molelwane	55555	60	5454.55	7287.88	1833.33	0.75	69.61	325	5.03
2	2017	Molelwane	55555	60	5961.17	8044.5	2083.33	0.74	76.8	325	4.61
3	2017	Molelwane	55555	60	5909.1	7725.77	1816.67	0.76	71.7	322	5.02
4	2017	Molelwane	55555	60	4848.53	6681.86	1833.33	0.73	59.7	320	5.01
1	2017	Taung	55555	60	6600.38	10892	4291.66	0.61	69.4	412	5.04
2	2017	Taung	55555	60	6614.58	10881.2	4266.67	0.61	73.9	415	5.04
3	2017	Taung	55555	60	6846.6	11162.7	4316.67	0.61	80.8	410	5.02
4	2017	Taung	55555	60	6690.34	10977.8	4287.5	0.61	70.4	415	5.14
1	2016	Molelwane	33333	120	970.68	5770.68	4800	0.17	75.9	246.3	0.65
2	2016	Molelwane	33333	120	961.14	5713.04	4751.9	0.17	67.7	240.6	0.7
3	2016	Molelwane	33333	120	961.14	5669.84	4780.7	0.17	75.7	241	0.65
4	2016	Molelwane	33333	120	961.14	5708.14	4747	0.17	75.7	240.4	0.65
1	2016	Taung	33333	120	3929.9	5606.4	1676.5	0.7	81.1	360	3.13
2	2016	Taung	33333	120	3896.82	5495.62	1598.8	0.71	78.6	350	3.04
3	2016	Taung	33333	120	3053.98	4630.48	1576.5	0.66	61.3	360	3.08
4	2016	Taung	33333	120	3053.98	4747.88	1693.9	0.64	59.3	300	3.43
1	2017	Molelwane	33333	120	6922.4	9576.57	2654.17	0.72	79.03	354	3.88
2	2017	Molelwane	33333	120	6922.4	9589.07	2666.67	0.72	79.2	358	3.83
3	2017	Molelwane	33333	120	6903.41	9599.24	2695.83	0.72	79.02	352	3.87
4	2017	Molelwane	33333	120	6903.41	9557.58	2654.17	0.72	78.8	352	3.92
1	2017	Taung	33333	120	6385.45	9093.78	2708.33	0.7	76.5	402	4.27
2	2017	Taung	33333	120	6383.52	9883.52	3500	0.65	74	390	4.43
3	2017	Taung	33333	120	6387.27	9866.44	3479.17	0.65	74.8	390	4.59
4	2017	Taung	33333	120	6383.52	9108.52	2725	0.7	76.1	402	4.37
1	2016	Molelwane	44444	120	804.9	3991.9	3187	0.2	77.6	241.35	0.49
2	2016	Molelwane	44444	120	771.82	4784.82	4013	0.16	75.8	244.6	0.5
3	2016	Molelwane	44444	120	804.9	4834.6	4029.7	0.17	79.07	242.9	0.45
4	2016	Molelwane	44444	120	804.9	3991.3	3186.4	0.2	79.07	242.7	0.47
1	2016	Taung	44444	120	3835.23	6386.63	2551.4	0.6	67.5	340	3.9
2	2016	Taung	44444	120	3835.23	6393.53	2558.3	0.6	65.9	343	4.2
3	2016	Taung	44444	120	3787.84	6342.24	2554.4	0.6	68.3	337	3.71
4	2016	Taung	44444	120	3835.23	6391.63	2556.4	0.6	67.5	340	3.9
1	2017	Molelwane	44444	120	7779.2	12045.9	4266.67	0.35	77.9	342	4.1
2	2017	Molelwane	44444	120	7779.55	12298.2	4518.67	0.63	81	336	4.27
3	2017	Molelwane	44444	120	7778.41	12415.9	4637.5	0.63	80.7	334	4.15
4	2017	Molelwane	44444	120	7768.98	12185.6	4416.67	0.64	81.6	344	4.2
1	2017	Taung	44444	120	7061.74	13061.7	6000	0.54	75	384	4.83
2	2017	Taung	44444	120	7057.61	13057.6	6000	0.54	72.2	386	4.84
3	2017	Taung	44444	120	7057.73	13091.1	6033.33	0.54	73.7	386	4.7
4	2017	Taung	44444	120	7066.28	13358	6291.67	0.53	79.8	390	4.82
1	2016	Molelwane	55555	120	823.86	4213.86	3390	0.2	63.5	242.7	1
2	2016	Molelwane	55555	120	823.86	4277.86	3454	0.2	64.2	240.8	0.97
3	2016	Molelwane	55555	120	946.93	4411.33	3464.4	0.22	71.4	242.8	0.2
4	2016	Molelwane	55555	120	828.64	4308.64	3480	0.2	64.6	243.43	0.96
1	2016	Taung	55555	120	3787.84	6288.14	2500.3	0.6	78.1	350	2.75
2	2016	Taung	55555	120	3172.4	5531.7	2359.3	0.57	65.2	340	3.3
3	2016	Taung	55555	120	3409.1	5769.1	2360	0.59	65.5	350	3.3
4	2016	Taung	55555	120	3181.82	5547.32	2365.5	0.57	70.4	340	3.03
1	2017	Molelwane	55555	120	7717.84	10259.5	2541.67	0.25	82.1	352	4.5
2	2017	Molelwane	55555	120	7716.82	11466.8	3750	0.33	78.8	352	4.45
3	2017	Molelwane	55555	120	7716.28	11466.3	3750	0.33	76.7	360	4.4
4	2017	Molelwane	55555	120	7717.84	10342.8	2625	0.26	82.7	356	4
1	2017	Taung	55555	120	7428.98	11699.8	4270.83	0.37	82.9	404	3.99
2	2017	Taung	55555	120	7428.07	12119.7	4691.67	0.39	78.5	400	4.44
3	2017	Taung	55555	120	7338.07	11613.1	4275	0.37	72.5	400	4.5
4	2017	Taung	55555	120	7336.14	12015.3	4679.17	0.39	71.6	405	4.9
1	2016	Molelwane	33333	180	1562.5	5994.6	4432.1	0.26	76.7	232.95	1
2	2016	Molelwane	33333	180	1562.5	5993.1	4430.6	0.26	78.6	230.4	1.2
3	2016	Molelwane	33333	180	1893.98	6322.48	4428.5	0.3	63.5	230.9	2
4	2016	Molelwane	33333	180	1515.11	5943.41	4428.3	0.26	75.7	230.8	1.03
1	2016	Taung	33333	180	3911.02	5558.62	1647.6	0.7	66.9	350	4.14
2	2016	Taung	33333	180	3972.5	5973.3	2000.8	0.66	63.6	360	4.41
3	2016	Taung	33333	180	4261.36	5902.06	1640.7	0.72	67.8	360	4.28
4	2016	Taung	33333	180	3953.64	5953.75	2000.11	0.66	67.2	350	4.48
1	2017	Molelwane	33333	180	7329.55	9758.72	2429.17	0.75	63.8	370	9.37
2	2017	Molelwane	33333	180	7329.55	9779.55	2450	0.66	69.5	370	9.36
3	2017	Molelwane	33333	180	7329.55	9954.55	2625	0.74	51	374	10.23
4	2017	Molelwane	33333	180	7320.14	10806.3	3504.17	0.68	62.7	370	10.34
1	2017	Taung	33333	180	6831.82	10706.8	3875	0.64	84.25	400	4.78
2	2017	Taung	33333	180	6833.33	10475	3641.66	0.65	76.5	394	4.42
3	2017	Taung	33333	180	6835.23	11039.4	4204.17	0.62	69	394	4.35
4	2017	Taung	33333	180	6833.86	9421.36	2587.5	0.73	78.1	400	4.01
1	2016	Molelwane	44444	180	804.92	4310.02	3505.1	0.19	74	273.55	0.6
2	2016	Molelwane	44444	180	710.23	4073.53	3363.3	0.17	65.2	275.2	0.7
3	2016	Molelwane	44444	180	804.92	4162.06	3357.14	0.19	76.4	274.66	0.65
4	2016	Molelwane	44444	180	757.61	4335.91	3578.3	0.17	71.1	272.99	0.65
1	2016	Taung	44444	180	3551.14	5648.64	2097.5	0.63	69.1	335	3.85
2	2016	Taung	44444	180	4289.77	6389.77	2100	0.67	67.9	337	4.29
3	2016	Taung	44444	180	4303.98	5641.14	2090.8	0.76	63.4	340	4.26
4	2016	Taung	44444	180	3551.14	5641.14	2090	0.63	69.2	338	3.84
1	2017	Molelwane	44444	180	6665	9385.83	2720.83	0.71	78.7	352	3.68
2	2017	Molelwane	44444	180	6818.55	10151.9	3333.33	0.67	81.2	353	3.58
3	2017	Molelwane	44444	180	6818.98	9535.64	2716.66	0.72	82.7	351	3.54
4	2017	Molelwane	44444	180	6818.41	9539.24	2720.83	0.71	74.9	350	4.04
1	2017	Taung	44444	180	5771.82	8371.82	2600	0.69	74.7	384	3.97
2	2017	Taung	44444	180	5769.9	9936.57	4166.67	0.58	72.1	384	4
3	2017	Taung	44444	180	5768.98	9935.65	4166.67	0.58	76.5	390	4
4	2017	Taung	44444	180	5781.25	8381.25	2600	0.7	60.4	390	3.81
1	2016	Molelwane	55555	180	965.91	5017.91	4052	0.19	88.7	256.9	0.26
2	2016	Molelwane	55555	180	984.88	5035.38	4050.5	0.2	90.4	256.8	0.22
3	2016	Molelwane	55555	180	956.48	5008.18	4051.7	0.19	89	257.3	0.25
4	2016	Molelwane	55555	180	970.68	5023.98	4053.3	0.19	89.1	256.45	0.25
1	2016	Taung	55555	180	4734.9	7375.8	2640.9	0.64	75.2	350	3.3
2	2016	Taung	55555	180	3499.1	6140.1	2641	0.57	63	330	4.34
3	2016	Taung	55555	180	4734.9	7374.2	2639.3	0.64	75.3	350	3.28
4	2016	Taung	55555	180	3475.34	6115.34	2640	0.57	62.6	340	4.39
1	2017	Molelwane	55555	180	7232.73	10232.7	3000	0.62	79	388	3.41
2	2017	Molelwane	55555	180	7273.52	10273.7	3000	0.71	83.3	388	3.42
3	2017	Molelwane	55555	180	7272.73	9689.4	2416.67	0.75	83.22	388	3.42
4	2017	Molelwane	55555	180	7231.48	9614.81	2383.33	0.75	78.04	388	3.55
1	2017	Taung	55555	180	7347.5	11822.5	4475	0.62	64.7	416	7.41
2	2017	Taung	55555	180	7335.23	12176.9	4841.67	0.6	73.4	414	7.31
3	2017	Taung	55555	180	7330.45	12571.7	5241.67	0.58	71.7	416	7.36
4	2017	Taung	55555	180	7336.14	12515.3	5179.17	0.59	62.2	410	7.34
1	2016	Molelwane	33333	240	946.93	3484.53	2537.6	0.27	82	242.95	0.49
2	2016	Molelwane	33333	240	932.76	3577.16	2644.4	0.26	80.8	246	0.5
3	2016	Molelwane	33333	240	833.3	3470.2	2636.9	0.24	71.5	244.95	0.7
4	2016	Molelwane	33333	240	819.1	3269.1	2450	0.25	68.5	244.58	0.7
1	2016	Taung	33333	240	4581.53	7018.23	2436.7	0.65	67.4	360	4.72
2	2016	Taung	33333	240	4592.84	7093.14	2500.3	0.65	67.8	350	4.8
3	2016	Taung	33333	240	4436.6	6876.9	2440.3	0.65	65.3	340	4.79
4	2016	Taung	33333	240	4488.64	6923.44	2434.8	0.65	66.2	360	4.8
1	2017	Molelwane	33333	240	7228.18	9436.51	2208.33	0.77	80.2	384	4.06
2	2017	Molelwane	33333	240	7224.43	9432.76	2208.33	0.77	78.5	384	4.09
3	2017	Molelwane	33333	240	7221.6	9429.93	2208.33	0.77	78.2	380	4.06
4	2017	Molelwane	33333	240	7227.27	9393.94	2166.67	0.77	79.1	383	4.05
1	2017	Taung	33333	240	6705.34	11313.7	4608.33	0.6	74	404	4.2
2	2017	Taung	33333	240	6584.32	11046.8	4462.5	0.6	78.3	400	4.83
3	2017	Taung	33333	240	6704.55	11162.9	4458.33	0.4	70.8	404	4.84
4	2017	Taung	33333	240	6582.61	11203.6	4620.83	0.59	77.5	444	4.88
1	2016	Molelwane	44444	240	1581.48	5602.78	4021.3	0.28	76	274.5	1.06
2	2016	Molelwane	44444	240	1609.9	5598.5	3988.6	0.29	76.4	274.6	1.05
3	2016	Molelwane	44444	240	1576.7	5597.5	4020.8	0.28	74.7	274.8	1.13
4	2016	Molelwane	44444	240	1562.5	5551.5	3989	0.28	73.3	273.05	1.2
1	2016	Taung	44444	240	3134.43	5834.83	2700.4	0.54	63.2	350	4.02
2	2016	Taung	44444	240	3509.43	6190.93	2681.5	0.57	70.1	350	4.15
3	2016	Taung	44444	240	3996.25	6677.25	2681	0.6	60.3	370	4.5
4	2016	Taung	44444	240	3996.25	6685.95	2689.7	0.6	64.9	360	4.5
1	2017	Molelwane	44444	240	7315	9594.17	2279.17	0.76	70.71	350	4.19
2	2017	Molelwane	44444	240	7206.1	9497.77	2291.67	0.24	80	350	4.11
3	2017	Molelwane	44444	240	7211.17	9490.34	2279.17	0.75	70.5	351	4.08
4	2017	Molelwane	44444	240	7273.52	9352.69	2079.17	0.78	75	350	4.29
2	2017	Taung	44444	240	6835.23	11118.6	4283.33	0.61	72.62	420	5
3	2017	Taung	44444	240	6835.23	11114.4	4279.17	0.62	74.1	420	4.89
4	2017	Taung	44444	240	6829.92	10800.8	3970.83	0.63	73.8	420	4.79
1	2016	Taung	55555	240	890.11	3226.91	2336.8	0.28	72.3	270.3	0.72
2	2016	Molelwane	55555	240	946.93	3311.03	2364.1	0.29	76.9	272.6	0.6
3	2016	Molelwane	55555	240	946.93	3367.03	2420.1	0.28	71.4	271.5	0.7
4	2016	Molelwane	55555	240	890.11	3317.61	2427.5	0.27	78.3	275.45	0.62
1	2016	Molelwane	55555	240	2840.91	6093.11	3252.2	0.47	60	350	3
2	2016	Taung	55555	240	2741.48	5994.78	3253.3	0.46	68	350	3.72
3	2016	Taung	55555	240	2840.91	6085.21	3244.3	0.47	60	340	3.3
4	2016	Taung	55555	240	2746.25	5990.05	3243.8	0.46	67.7	350	3.34
1	2017	Taung	55555	240	7678.92	10633.1	2954.17	0.72	73.5	345	4.77
2	2017	Molelwane	55555	240	7760.45	10698	2937.5	0.73	79.1	345	4.31
3	2017	Molelwane	55555	240	7632.61	10182.6	2550	0.75	78.03	350	4.47
4	2017	Molelwane	55555	240	7703.41	11665.9	3962.5	0.66	80.9	350	4.95
1	2017	Molelwane	55555	240	6284.1	10325.8	4041.67	0.61	74	402	4.4
2	2017	Taung	55555	240	6290.15	10336	4045.83	0.61	72.02	385	4.44
3	2017	Taung	55555	240	6364.2	10405.9	4041.67	0.61	70.4	385	4.42
4	2017	Taung	55555	240	6364.01	10643.2	4279.17	0.6	83.8	402	4.21
1	2017	Taung	444444	240	6833.86	10804.7	3970.83	0.63	78.6	418	4.86

## Sheet: Correlation data
YIELD t/ha	Biomass yield t/ha	stover yield t/ha	Harvest Index	Shelling %	Thousand seed mass (g)	Grain/cob ratio			GY	BY	SY	HI	SH	1000 SW	GCR
0.88966	4.15296	3.2633	0.21	89.9	233.4	0.18		GY	1
0.94693	4.20743	3.2605	0.23	90.4	250.2	0.17		BY	0.930501	1
0.9	4.1675	3.2675	0.22	90.4	245.75	0.17		SY	0.0733386	0.433107	1
0.88068	4.14448	3.2638	0.21	90.4	233.65	0.17		HI	0.66288	0.5	-0.383273	1
3.52273	5.97403	2.4513	0.6	64.8	330	3.8		SH	0.0145839	0.0588869	0.121383	-0.135317	1
3.58901	6.04011	2.4511	0.59	66.03	360	3.9		1000 SW	0.796169	0.742242	0.062445	0.613734	-0.245799	1
3.64545	6.09845	2.453	0.6	71.3	340	3.34		GCR	0.739988	0.666928	-0.00297356	0.620824	-0.5	0.767138	1
3.30966	5.75991	2.45025	0.57	64.5	320	3.85
7.11174	8.92007	1.80833	0.8	75.1	369	4.28
6.42992	7.91742	1.4875	0.81	78.05	367	4.12
6.6241	8.16577	1.54167	0.81	80.9	380	4.01
7.24432	8.77335	1.52917	0.83	76.5	380	4.4
5.0616	7.89493	2.83333	0.64	70.05	390	4.07
5.5966	8.51327	2.91667	0.66	82.2	396	4.06
4.88163	7.73163	2.85	0.63	71.6	390	4.09
5.43091	8.27671	2.8458	0.66	69.22	490	4.1
0.66288	3.66288	3	0.18	88	232.5	0.2
0.66288	3.66288	3	0.17	88	233.65	0.2
0.61557	3.51687	2.9013	0.18	88	230.95	0.2
0.61567	3.51717	2.9015	0.18	93	233.15	0.1
4.19511	6.53791	2.3428	0.64	65.6	350	4.45
4.3182	6.6688	2.3506	0.65	67.5	340	4.4
3.23205	5.58205	2.35	0.58	64.8	330	3.72
3.25761	5.60761	2.35	0.58	65.2	330	3.87
6.33523	8.6144	2.27917	0.74	99	32	0.14
6.3258	8.8008	2.475	0.72	98	325	0.15
6.9839	9.2339	2.25	0.76	97	325	0.24
6.3447	8.2822	1.9375	0.77	99	318	0.2
5.69128	8.87878	3.1875	0.64	91.41	382	1.13
5.83807	9.3964	3.55833	0.62	88	382	1.7
5.85705	9.06955	3.2125	0.65	92.3	382	1.13
5.52083	8.72916	3.20833	0.63	84.8	382	2
0.75761	3.65561	2.898	0.21	72.1	229.5	2.39
0.71022	3.60722	2.897	0.2	71.4	233.03	2.5
0.71022	3.60282	2.8926	0.2	72.1	236.55	2.29
0.5682	3.4008	2.8926	0.17	65	234.78	2.33
3.7216	5.4727	1.7511	0.68	77.5	340	4.04
3.68841	5.25391	1.5655	0.7	62.6	330	4.06
3.7074	5.3741	1.6667	0.69	75.7	340	4.07
3.70265	5.48395	1.7813	0.68	60.6	340	3.98
5.05682	7.30265	2.24583	0.7	67.6	360	4.12
5.06136	7.13636	2.075	0.71	77.2	350	3.66
5.35038	7.52121	2.17083	0.71	76.3	358	4.07
5.34545	7.69545	2.35	0.69	72.4	360	4.31
5.57091	10.47	4.9	0.53	59.6	366	6
6.99341	11.5517	4.55833	0.4	75	368	5.52
6.9508	11.4591	4.50833	0.39	73.4	368	5.36
6.83716	11.1288	4.29167	0.61	77.7	370	5.5
0.80966	3.84576	3.0361	0.21	85.5	223.6	0.4
0.94693	3.99353	3.0466	0.24	91	223.75	0.34
0.8049	4.6004	3.7955	0.17	84	223.7	0.33
0.8049	3.8851	3.0802	0.21	82	223.3	0.33
3.9867	5.50823	1.52153	0.72	70.2	360	3.73
3.16761	4.82701	1.6594	0.66	61.2	340	3.85
3.16761	4.75231	1.5847	0.67	61.2	330	3.8
3.8116	5.43165	1.62005	0.7	73.9	340	3.55
7.18261	9.39094	2.20833	0.24	79	385	4.31
7.1822	9.39887	2.21667	0.24	76.2	385	4.26
7.19056	9.36556	2.175	0.23	80	386	4.2
7.1824	9.4074	2.225	0.24	79	385	4.05
6.27364	9.52364	3.25	0.34	0.74	418	4.37
6.36364	10.0428	3.67917	0.37	76.3	410	4.39
6.36443	10.2603	3.89583	0.38	76.3	410	4.28
6.26341	10.1509	3.8875	0.38	70.9	410	4.54
0.94693	4.14388	3.19695	0.23	77	253.75	0.67
0.94693	4.16713	3.2202	0.23	77	256.05	0.68
0.94693	4.13093	3.184	0.23	75	256.2	0.68
0.85227	4.02597	3.1737	0.21	69.2	255.45	0.73
3.38545	4.66445	1.279	0.73	64.2	340	4.09
3.83523	5.11223	1.277	0.75	62.3	340	4.8
3.83523	5.43533	1.6001	0.71	62.3	330	4.9
3.38545	4.66475	1.2793	0.73	60	350	4.85
5.86572	8.09072	2.225	0.72	85.4	310	2.62
6.09852	8.32769	2.22917	0.73	80.5	306	3.02
5.9091	8.10077	2.19167	0.73	83.2	306	2.62
5.9091	8.1091	2.2	0.73	77.5	310	3.01
6.9125	10.187	3.275	0.68	75.7	408	4.74
6.83716	11.0413	4.20417	0.62	74.2	406	5
6.76045	10.9646	4.20417	0.62	71	408	5
6.75761	10.0493	3.29167	0.67	78	410	4.34
1.08864	4.70744	3.6188	0.23	86.1	252.2	0.37
1.08864	4.60754	3.5189	0.24	85.8	253.1	0.38
1.13636	4.70336	3.594	0.24	88.9	254	0.3
1.13636	4.78066	3.6443	0.76	90	257.65	0.3
3.90625	7.39545	3.4892	0.53	68.4	300	4.81
3.19128	6.62128	3.43	0.52	57.1	340	5
3.19128	6.63968	3.4484	0.48	56	350	4.42
3.21023	6.57083	3.3606	0.5	57.4	320	5
5.45455	7.28788	1.83333	0.75	69.61	325	5.03
5.96117	8.0445	2.08333	0.74	76.8	325	4.61
5.9091	7.72577	1.81667	0.76	71.7	322	5.02
4.84853	6.68186	1.83333	0.73	59.7	320	5.01
6.60038	10.892	4.29166	0.61	69.4	412	5.04
6.61458	10.8812	4.26667	0.61	73.9	415	5.04
6.8466	11.1627	4.31667	0.61	80.8	410	5.02
6.69034	10.9778	4.2875	0.61	70.4	415	5.14
0.97068	5.77068	4.8	0.17	75.9	246.3	0.65
0.96114	5.71304	4.7519	0.17	67.7	240.6	0.7
0.96114	5.66984	4.7807	0.17	75.7	241	0.65
0.96114	5.70814	4.747	0.17	75.7	240.4	0.65
3.9299	5.6064	1.6765	0.7	81.1	360	3.13
3.89682	5.49562	1.5988	0.71	78.6	350	3.04
3.05398	4.63048	1.5765	0.66	61.3	360	3.08
3.05398	4.74788	1.6939	0.64	59.3	300	3.43
6.9224	9.57657	2.65417	0.72	79.03	354	3.88
6.9224	9.58907	2.66667	0.72	79.2	358	3.83
6.90341	9.59924	2.69583	0.72	79.02	352	3.87
6.90341	9.55758	2.65417	0.72	78.8	352	3.92
6.38545	9.09378	2.70833	0.7	76.5	402	4.27
6.38352	9.88352	3.5	0.65	74	390	4.43
6.38727	9.86644	3.47917	0.65	74.8	390	4.59
6.38352	9.10852	2.725	0.7	76.1	402	4.37
0.8049	3.9919	3.187	0.2	77.6	241.35	0.49
0.77182	4.78482	4.013	0.16	75.8	244.6	0.5
0.8049	4.8346	4.0297	0.17	79.07	242.9	0.45
0.8049	3.9913	3.1864	0.2	79.07	242.7	0.47
3.83523	6.38663	2.5514	0.6	67.5	340	3.9
3.83523	6.39353	2.5583	0.6	65.9	343	4.2
3.78784	6.34224	2.5544	0.6	68.3	337	3.71
3.83523	6.39163	2.5564	0.6	67.5	340	3.9
7.7792	12.0459	4.26667	0.35	77.9	342	4.1
7.77955	12.2982	4.51867	0.63	81	336	4.27
7.77841	12.4159	4.6375	0.63	80.7	334	4.15
7.76898	12.1856	4.41667	0.64	81.6	344	4.2
7.06174	13.0617	6	0.54	75	384	4.83
7.05761	13.0576	6	0.54	72.2	386	4.84
7.05773	13.0911	6.03333	0.54	73.7	386	4.7
7.06628	13.358	6.29167	0.53	79.8	390	4.82
0.82386	4.21386	3.39	0.2	63.5	242.7	1
0.82386	4.27786	3.454	0.2	64.2	240.8	0.97
0.94693	4.41133	3.4644	0.22	71.4	242.8	0.2
0.82864	4.30864	3.48	0.2	64.6	243.43	0.96
3.78784	6.28814	2.5003	0.6	78.1	350	2.75
3.1724	5.5317	2.3593	0.57	65.2	340	3.3
3.4091	5.7691	2.36	0.59	65.5	350	3.3
3.18182	5.54732	2.3655	0.57	70.4	340	3.03
7.71784	10.2595	2.54167	0.25	82.1	352	4.5
7.71682	11.4668	3.75	0.33	78.8	352	4.45
7.71628	11.4663	3.75	0.33	76.7	360	4.4
7.71784	10.3428	2.625	0.26	82.7	356	4
7.42898	11.6998	4.27083	0.37	82.9	404	3.99
7.42807	12.1197	4.69167	0.39	78.5	400	4.44
7.33807	11.6131	4.275	0.37	72.5	400	4.5
7.33614	12.0153	4.67917	0.39	71.6	405	4.9
1.5625	5.9946	4.4321	0.26	76.7	232.95	1
1.5625	5.9931	4.4306	0.26	78.6	230.4	1.2
1.89398	6.32248	4.4285	0.3	63.5	230.9	2
1.51511	5.94341	4.4283	0.26	75.7	230.8	1.03
3.91102	5.55862	1.6476	0.7	66.9	350	4.14
3.9725	5.9733	2.0008	0.66	63.6	360	4.41
4.26136	5.90206	1.6407	0.72	67.8	360	4.28
3.95364	5.95375	2.00011	0.66	67.2	350	4.48
7.32955	9.75872	2.42917	0.75	63.8	370	9.37
7.32955	9.77955	2.45	0.66	69.5	370	9.36
7.32955	9.95455	2.625	0.74	51	374	10.23
7.32014	10.8063	3.50417	0.68	62.7	370	10.34
6.83182	10.7068	3.875	0.64	84.25	400	4.78
6.83333	10.475	3.64166	0.65	76.5	394	4.42
6.83523	11.0394	4.20417	0.62	69	394	4.35
6.83386	9.42136	2.5875	0.73	78.1	400	4.01
0.80492	4.31002	3.5051	0.19	74	273.55	0.6
0.71023	4.07353	3.3633	0.17	65.2	275.2	0.7
0.80492	4.16206	3.35714	0.19	76.4	274.66	0.65
0.75761	4.33591	3.5783	0.17	71.1	272.99	0.65
3.55114	5.64864	2.0975	0.63	69.1	335	3.85
4.28977	6.38977	2.1	0.67	67.9	337	4.29
4.30398	5.64114	2.0908	0.76	63.4	340	4.26
3.55114	5.64114	2.09	0.63	69.2	338	3.84
6.665	9.38583	2.72083	0.71	78.7	352	3.68
6.81855	10.1519	3.33333	0.67	81.2	353	3.58
6.81898	9.53564	2.71666	0.72	82.7	351	3.54
6.81841	9.53924	2.72083	0.71	74.9	350	4.04
5.77182	8.37182	2.6	0.69	74.7	384	3.97
5.7699	9.93657	4.16667	0.58	72.1	384	4
5.76898	9.93565	4.16667	0.58	76.5	390	4
5.78125	8.38125	2.6	0.7	60.4	390	3.81
0.96591	5.01791	4.052	0.19	88.7	256.9	0.26
0.98488	5.03538	4.0505	0.2	90.4	256.8	0.22
0.95648	5.00818	4.0517	0.19	89	257.3	0.25
0.97068	5.02398	4.0533	0.19	89.1	256.45	0.25
4.7349	7.3758	2.6409	0.64	75.2	350	3.3
3.4991	6.1401	2.641	0.57	63	330	4.34
4.7349	7.3742	2.6393	0.64	75.3	350	3.28
3.47534	6.11534	2.64	0.57	62.6	340	4.39
7.23273	10.2327	3	0.62	79	388	3.41
7.27352	10.2737	3	0.71	83.3	388	3.42
7.27273	9.6894	2.41667	0.75	83.22	388	3.42
7.23148	9.61481	2.38333	0.75	78.04	388	3.55
7.3475	11.8225	4.475	0.62	64.7	416	7.41
7.33523	12.1769	4.84167	0.6	73.4	414	7.31
7.33045	12.5717	5.24167	0.58	71.7	416	7.36
7.33614	12.5153	5.17917	0.59	62.2	410	7.34
0.94693	3.48453	2.5376	0.27	82	242.95	0.49
0.93276	3.57716	2.6444	0.26	80.8	246	0.5
0.8333	3.4702	2.6369	0.24	71.5	244.95	0.7
0.8191	3.2691	2.45	0.25	68.5	244.58	0.7
4.58153	7.01823	2.4367	0.65	67.4	360	4.72
4.59284	7.09314	2.5003	0.65	67.8	350	4.8
4.4366	6.8769	2.4403	0.65	65.3	340	4.79
4.48864	6.92344	2.4348	0.65	66.2	360	4.8
7.22818	9.43651	2.20833	0.77	80.2	384	4.06
7.22443	9.43276	2.20833	0.77	78.5	384	4.09
7.2216	9.42993	2.20833	0.77	78.2	380	4.06
7.22727	9.39394	2.16667	0.77	79.1	383	4.05
6.70534	11.3137	4.60833	0.6	74	404	4.2
6.58432	11.0468	4.4625	0.6	78.3	400	4.83
6.70455	11.1629	4.45833	0.4	70.8	404	4.84
6.58261	11.2036	4.62083	0.59	77.5	444	4.88
1.58148	5.60278	4.0213	0.28	76	274.5	1.06
1.6099	5.5985	3.9886	0.29	76.4	274.6	1.05
1.5767	5.5975	4.0208	0.28	74.7	274.8	1.13
1.5625	5.5515	3.989	0.28	73.3	273.05	1.2
3.13443	5.83483	2.7004	0.54	63.2	350	4.02
3.50943	6.19093	2.6815	0.57	70.1	350	4.15
3.99625	6.67725	2.681	0.6	60.3	370	4.5
3.99625	6.68595	2.6897	0.6	64.9	360	4.5
7.315	9.59417	2.27917	0.76	70.71	350	4.19
7.2061	9.49777	2.29167	0.24	80	350	4.11
7.21117	9.49034	2.27917	0.75	70.5	351	4.08
7.27352	9.35269	2.07917	0.78	75	350	4.29
6.83523	11.1186	4.28333	0.61	72.62	420	5
6.83523	11.1144	4.27917	0.62	74.1	420	4.89
6.82992	10.8008	3.97083	0.63	73.8	420	4.79
0.89011	3.22691	2.3368	0.28	72.3	270.3	0.72
0.94693	3.31103	2.3641	0.29	76.9	272.6	0.6
0.94693	3.36703	2.4201	0.28	71.4	271.5	0.7
0.89011	3.31761	2.4275	0.27	78.3	275.45	0.62
2.84091	6.09311	3.2522	0.47	60	350	3
2.74148	5.99478	3.2533	0.46	68	350	3.72
2.84091	6.08521	3.2443	0.47	60	340	3.3
2.74625	5.99005	3.2438	0.46	67.7	350	3.34
7.67892	10.6331	2.95417	0.72	73.5	345	4.77
7.76045	10.698	2.9375	0.73	79.1	345	4.31
7.63261	10.1826	2.55	0.75	78.03	350	4.47
7.70341	11.6659	3.9625	0.66	80.9	350	4.95
6.2841	10.3258	4.04167	0.61	74	402	4.4
6.29015	10.336	4.04583	0.61	72.02	385	4.44
6.3642	10.4059	4.04167	0.61	70.4	385	4.42
6.36401	10.6432	4.27917	0.6	83.8	402	4.21
6.83386	10.8047	3.97083	0.63	78.6	418	4.86

## Sheet: Regression data 1
N rates	Grain yield	Total shoot grain	Stover yield	Harvest index																	N	Stover yield
0	4,110c	6,800d	2,70d	0.54a																	0	2700
60	4,320b	7,190c	2,870c	0.51c																	60	2870
120	4,710a	8,240a	3,530a	0.47d																	120	3530
180	4,730a	7,940b	3,230b	0.55a																	180	3230
240	4,700a	7,830b	3,140b	0.53b																	240	3140
	90	140	110	0.02				N	GY
								0	4110
								60	4320
								120	4710
								180	4730
								240	4700
N	TSB
0	6800
60	7190												N	GY
120	8240												0	0.54
180	7940												60	0.51
240	7830												120	0.47
													180	0.55
													240	0.53

## Sheet: Regression data 2
N rates (kg/ha)	Shelling %	Grain : ratio	1000 seed				N rates (kg/ha)	Shelling %				N rates (kg/ha)	Grain : ratio										N rates (kg/ha)	1000 seed
0	77.9	2.83	328.31				0	77.9				0	2.83										0	328.31
60	72.5	3.43	332.7				60	72.5				60	3.43										60	332.7
120	74.3	3.22	332.28				120	74.3				120	3.22										120	332.28
180	72.9	3.93	342.18				180	72.9				180	3.93										180	342.18
240	73.1	3.47	346.28				240	73.1				240	3.47										240	346.28
																														s
